# Supplementary material for: Nature-Inspired O-Benzyl Oxime-Based Derivatives as New Dual-Acting Agents Targeting Aldose Reductase and Oxidative Stress
Source: Biomolecules. 2022 Mar 14;12(3):448. doi: 10.3390/biom12030448 (PMC8946157; doi:10.3390/biom12030448)
Supplement: Supplementary file 1 [file biomolecules-12-00448-s001.zip]

Archive with 1 entries (1 files):
- biomolecules-1596598-supplementary.pdf
